# Supplementary material for: Nonalcoholic Fatty Liver Disease Exacerbates the Advancement of Renal Fibrosis by Modulating Renal CCR2+PIRB+ Macrophages Through the ANGPTL8/PIRB/ALOX5AP Axis
Source: Adv Sci (Weinh). 2025 Sep 25;12(46):e09351. doi: 10.1002/advs.202509351 (PMC12697892; doi:10.1002/advs.202509351)
Supplement: Supplementary file 2 — Supplemental Table 1 [file ADVS-12-e09351-s002.xlsx]

## Sheet: Sheet2
Genes related to linoleic acid metabolism
ABCD1
ACSL1
ELOVL1
ELOVL2
ELOVL3
ELOVL5
FADS1
FADS2
AKR1B10
ALOX15
CYP1A2
CYP2C18
CYP2C19
CYP2C8
CYP2C9
CYP2E1
CYP2J2
CYP3A4
CYP3A43
CYP3A5
CYP3A7
JMJD7-PLA2G4B
PLA2G10
PLA2G12A
PLA2G12B
PLA2G1B
PLA2G2A
PLA2G2C
PLA2G2D
PLA2G2E
PLA2G2F
PLA2G3
PLA2G4A
PLA2G4B
PLA2G4E
PLA2G5
PLA2G6
ALOX12
ALOX12B
ALOX15B
ALOX5
ALOXE3
CYP4A11
CYP4A22
GSTA1
GSTM2
GSTP1
PNPLA8
LOX2S
PLA2G
pldA
CYP2C
CYP2J
CYP3A
PLB1
TGL4
LOX1_5
PLA2G4
PLA2G16
PPOC
PPOA
LDS
PTGS1
PTGS2
ALOX5AP
