# Supplementary material for: Nonalcoholic Fatty Liver Disease Exacerbates the Advancement of Renal Fibrosis by Modulating Renal CCR2+PIRB+ Macrophages Through the ANGPTL8/PIRB/ALOX5AP Axis
Source: Adv Sci (Weinh). 2025 Sep 25;12(46):e09351. doi: 10.1002/advs.202509351 (PMC12697892; doi:10.1002/advs.202509351)
Supplement: Supplementary file 3 — Supplemental Table 2 [file ADVS-12-e09351-s003.xlsx]

## Sheet: Sheet1
Gene Description	Sequence(5' -> 3')
mouse-IL-6(F)	TAGTCCTTCCTACCCCAATTTCC
mouse-IL-6(R)	TTGGTCCTTAGCCACTCCTTC
mouse-IL-21(F)	GGACCCTTGTCTGTCTGGTAG
mouse-IL-21(R)	TGTGGAGCTGATAGAAGTTCAGG
mouse-IL-22(F)	ATGAGTTTTTCCCTTATGGGGAC
mouse-IL-22(R)	GCTGGAAGTTGGACACCTCAA
mouse-IL-17A(F)	TTTAACTCCCTTGGCGCAAAA
mouse-IL-17A(R)	CTTTCCCTCCGCATTGACAC
mouse-IL-23(F)	ATGCTGGATTGCAGAGCAGTA
mouse-IL-23(R)	ACGGGGCACATTATTTTTAGTCT
mouse-CCR2（F）	ATCCACGGCATACTATCAACATC
mouse-CCR2（R）	CAAGGCTCACCATCATCGTAG
mouse-CCL2（F）	TTAAAAACCTGGATCGGAACCAA
mouse-CCL2（R）	GCATTAGCTTCAGATTTACGGGT
mouse-α-SMA（F）	GTCCCAGACATCAGGGAGTAA
mouse-α-SMA（R）	TCGGATACTTCAGCGTCAGGA
mouse-Fibronectin（F）	ATGTGGACCCCTCCTGATAGT
mouse-Fibronectin（R）	GCCCAGTGATTTCAGCAAAGG
mouse-Collagen1（F）	GCTCCTCTTAGGGGCCACT
mouse-Collagen1（R）	CCACGTCTCACCATTGGGG
mouse-Twist（F）	GGACAAGCTGAGCAAGATTCA
mouse-Twist（R）	CGGAGAAGGCGTAGCTGAG
mouse-Snail（F）	CACACGCTGCCTTGTGTCT
mouse-Snail（R）	GGTCAGCAAAAGCACGGTT
mouse-TGF-β（F）	CTTCAATACGTCAGACATTCGGG
mouse-TGF-β（R）	GTAACGCCAGGAATTGTTGCTA
mouse-β-actin（F）	GGCTGTATTCCCCTCCATCG
mouse-β-actin（R）	CCAGTTGGTAACAATGCCATGT
mouse-ALOX5AP（F）	GCATGAAAGCAAGGCGCATAA
mouse-ALOX5AP（R）	GGTACGCATCTACGCAGTTCT
mouse-ANGPTL8（F）	CTCAATGGCGTGTACAGAGC
mouse-ANGPTL8（R）	TCGAAGGTGTAAAGCGTCCT
mouse-PIRB（F）	GACTTATGCCCAGGTGAAACC
mouse-PIRB（R）	AGATTCGGCAGCCTGATTGTT
